# Supplementary material for: 3-way Networks: Application of Hypergraphs for Modelling Increased Complexity in Comparative Genomics
Source: PLoS Comput Biol. 2015 Mar 27;11(3):e1004079. doi: 10.1371/journal.pcbi.1004079 (PMC4376783; doi:10.1371/journal.pcbi.1004079)
Supplement: S1 File — A Cytoscape session file containing the 2-way and 3-way networks. (ZIP) [file pcbi.1004079.s003.zip]

Archive with 1 entries (1 files):
- Cytoscape_Session/cytoscape_3way_networks_weighill_jacobson.cys
